# Supplementary material for: Planetary Health Diet and Body Mass Distribution in Relation to Kidney Health: Evidence from NHANES 2003–2018
Source: Nutrients. 2025 Aug 20;17(16):2692. doi: 10.3390/nu17162692 (PMC12389508; doi:10.3390/nu17162692)
Supplement: Supplementary file 1 [file nutrients-17-02692-s001.zip]

Archive with 1 entries (1 files):
- nutrients-3775660-supplementary.pdf
